# Supplementary material for: Multi-Locus Variable Number of Tandem Repeat Analysis for Rapid and Accurate Typing of Virulent Multidrug Resistant Escherichia coli Clones
Source: PLoS One. 2012 Jul 27;7(7):e41232. doi: 10.1371/journal.pone.0041232 (PMC3407997; doi:10.1371/journal.pone.0041232)
Supplement: Table S1 — MLST and MLVA data on all 100 isolates included in this study. (XLSX) [file pone.0041232.s001.xlsx]

## Sheet: Ark1
Table S1. MLST and MLVA data on all 100 isolates included in this study
Int. Ref Number	Ex. Ref Number	From	bla	ST	STC	MLVA-GENOTYPE	GENOTYPE NUMMER	COMPLEX	Comments
K33-13	K33-13	Norway	CMY-2	10	10	5-1-5-8-3-1-1-6-8	15	14	TLV 14 (A2, A3, A9)
K70-27	CV3	Spain	CTX-M-14	10	10	5-0-7-8-3-3-1-6-7	7	14	DLV 14 (A2, A6)
K70-28	CV30	Spain	CTX-M-14	10	10	5-0-0-8-3-5-1-35-0	5	5
K70-25	Eli155	Spain	CTX-M-14	48	10	5-0-0-8-3-5-1-35-0	5	5
K4-39	K4-39	Norway	CTX-M-15	167	10	5-10-7-8-3-1-1-6-7	14	14
K4-81	K4-81	Norway	CTX-M-14	167	10	5-10-7-8-3-1-1-6-7	14	14
K5-65	K5-65	Norway	CTX-M-15	167	10	5-10-7-8-3-1-1-6-7	14	14
K70-29	CV44.1h	Spain	CTX-M-14	167	10	5-8-8-8-4-1-1-6-7	23	14	TLV 14 (A2, A3, A5)
K70-26	D6	Spain	CTX-M-14	617	10	5-10-7-8-3-1-1-6-7	14	14
K5-01	K5-01	Norway	CTX-M-1	12	12	6-0-0-8-3-12-1-6-6	37	37
K5-14	K5-14	Norway	CTX-M-1	12	12	6-0-0-8-3-12-1-6-6	37	37
K70-9	07RAFM-ECO-088	Sweden	CTX-M-1	404	14	4-13-0-8-3-7-1-16-6	2	2
K70-31	CV39.2H	Spain	SHV-12	23	23	6-0-0-8-3-5-1-6-0	39	39
K4-59	K45-71	Norway	CMY-2	88	23	7-0-0-3-1-7-1-16-0	55	55
K70-32	VS85	Spain	SHV-12	88	23	6-3-0-8-3-15-1-6-0	49	39	DLV 39 (A2, A6)
K8-8	K8-8	Norway	CTX-M-3	90	23	6-1-0-8-3-4-1-6-7	44	39	TLV 39 (A2, A6, A9)
K70-30	E63	Spain	CTX-M-14	90	23	6-1-0-8-3-3-1-6-7	43	39	TLV 39 (A2, A6, A9)
K70-61	-	UK	CTX-M-15	410	23	6-0-0-8-3-5-1-6-0	39	39
K33-62	K33-62	Norway	CMY-2	38	38	5-3-0-10-3-7-1-64-17	18	20	DLV 20 (A6, A9)
K4-23	K4-23	Norway	CTX-M-14	38	38	5-3-0-10-3-8-1-64-20	20	20
K4-41	K4-41	Norway	CTX-M-14	38	38	5-3-0-10-3-8-1-64-20	20	20
K44-49	K44-49	Norway	CMY-2	38	38	5-3-0-10-3-8-1-64-17	19	20	SLV 20 (A9)
K4-47	K4-47	Norway	CTX-M-9	38	38	5-3-0-10-3-8-1-64-20	20	20
K4-79	K4-79	Norway	CTX-M-27	38	38	5-3-0-8-3-8-1-55-17	21	20	TLV 20 (A4, A8, A9)
K70-18	07RAFM-ECO-158	Sweden	CTX-M-1	38	38	5-3-0-10-3-7-1-64-15	17	20	DLV 20 (A6, A9)
K70-5	07RAFM-ECO-059	Sweden	CTX-M-9	38	38	5-3-0-10-3-4-1-64-10	16	20	DLV 20 (A6, A9)
K45-56	K45-46	Norway	CMY-2	778	38	6-0-0-10-3-10-1-6-0	25	25
K5-80	K5-80	Norway	CTX-M-14	982	59	8-0-0-7-2-1-1-6-0	58	58
K70-37	Fec383	Spain	CTX-M-14	106	69	7-3-0-8-3-9-1-6-0	56	56
K70-62	-	UK	CTX-M-9	95	95	5-0-0-7-3-3-1-0-6	4	4
K70-16	07RAFM-ECO-138	Sweden	CTX-M-9	58	155	6-3-0-8-3-7-1-6-6	54	54	SLV 48 (A6)
K70-35	F20	Spain	CTX-M-14	1015	155	6-3-0-8-3-6-1-6-6	53	48	SLV 48 (A6)
K70-33	D25	Spain	CTX-M-14	1016	155	6-3-0-8-3-13-1-6-6	48	48
K70-41	H37	Spain	CTX-M-15	354	354	7-3-0-9-3-3-1-95-0	57	57
K34-63	K34-63	Norway	CMY-2	405	405	5-1-0-10-3-4-1-0-47	10	10
K4-70	K4-70	Norway	CTX-M-14	405	405	5-1-0-10-3-5-1-64-21	13	10	TLV 10 (A6, A8, A9)
K5-58	K5-58	Norway	CTX-M-3	405	405	5-1-0-10-3-4-1-64-0	11	10	DLV 10 (A8, A9)
K70-39	F23	Spain	CTX-M-15	405	405	5-3-0-9-3-3-1-95-10	22	22
K70-40	H38	Spain	CTX-M-15	405	405	5-1-0-10-3-4-1-0-47	10	10
K70-60	-	UK	CTX-M-15	405	405	5-1-0-10-3-4-1-0-44	9	10	SLV 10 (A9)
K4-76	K4-76	Norway	CTX-M-15	964	405	5-1-0-10-3-4-1-64-24	12	10	DLV 10 (A8, A9)
K5-59	K5-59	Norway	CTX-M-15	964	405	5-1-0-10-3-4-1-64-24	12	10	DLV 10 (A8, A9)
K36-54	K36-54	Norway	CMY-2	448	448	6-0-0-8-3-3-1-0-22	38	38
K70-36	F8	Spain	SHV-12	533	469	6-3-0-8-3-6-1-45-0	52	52
K4-51	K4-51	Norway	CTX-M-14	62	648	6-0-0-10-3-4-1-6-0	29	29
K2-64	K2-64	Norway	CTX-M-9	648	648	6-0-0-8-2-5-1-16-6	35	36	SLV 36 (A6)
K34-19	K34-19	Norway	CMY-2	648	648	6-3-0-8-2-8-1-16-6	47	36	SLV 36 (A2)
K70-38	EC61	Spain	SHV-12	648	648	6-3-0-8-2-7-1-16-6	46	36	DLV 36 (A2, A6)
K70-11	07RAFM-ECO-101	Sweden	CTX-M-1	648	648	6-0-0-8-2-8-1-16-6	36	36
K70-2	07RAFM-ECO-008	Sweden	CTX-M-1	648	648	6-18-0-8-2-7-1-16-6	45	36	DLV 36 (A2, A6)
K70-20	07RAFM-ECO-206	Sweden	CTX-M-9	648	648	6-1-0-8-2-7-1-16-6	42	36	DLV 36 (A2, A6)
K70-21	07RAFM-ECO-245	Sweden	CTX-M-1	648	648	6-0-0-8-2-8-1-16-6	36	36
K70-59	-	UK	CTX-M-15	648	648	6-0-0-8-2-8-1-16-6	36	36
K70-58	-	UK	CTX-M-15	684	648	5-0-7-0-3-1-1-6-0	6	6
A4-22	A4-22	Norway	CTX-M-15	131	None	6-0-0-10-3-4-1-6-0	29	29
A4-23	A4-23	Norway	CTX-M-15	131	None	6-0-0-10-3-4-1-6-0	29	29
A4-24	A4-24	Norway	CTX-M-15	131	None	6-0-0-10-3-4-1-6-0	29	29
K2-63	K2-63	Norway	CTX-M-15	131	None	6-0-0-10-3-4-1-6-0	29	29
K44-47	K44-47	Norway	CMY-2	131	None	6-0-0-10-3-5-1-6-0	30	29	SLV 29 (A6)
K4-45	K4-45	Norway	CTX-M-15	131	None	6-0-0-10-3-3-1-6-0	28	29	SLV 29 (A6)
K45-46	K45-37	Norway	CMY-2	131	None	5-0-0-10-3-5-1-0-41	3	29	TLV 29 (A1, A6, A8)
K45-71	K45-56	Norway	CMY-2	131	None	6-3-0-8-3-5-1-6-7	51	29	QLV 29 (A2, A4, A6, A9)
K46-65	K46-65	Norway	CMY-2	131	None	6-3-0-10-3-4-1-6-0	29	29
K5-09	K5-09	Norway	CTX-M-15	131	None	6-0-0-10-3-4-1-6-0	29	29
K5-56	K5-56	Norway	CTX-M-15	131	None	6-0-0-10-3-2-1-6-0	27	29	SLV 29 (A6)
K70-42	H43	Spain	CTX-M-15	131	None	6-0-0-10-3-4-1-6-0	29	29
K70-43	11	Spain	CTX-M-15	131	None	6-0-0-10-3-3-1-6-0	28	29	SLV 29 (A6)
K70-1	07RAFM-ECO-005	Sweden	CTX-M-9	131	None	6-0-0-10-3-6-1-39-0	31	29	DLV 29 (A6, A8)
K70-10	07RAFM-ECO-089	Sweden	CTX-M-9	131	None	6-0-0-10-3-4-1-6-0	29	29
K70-12	07RAFM-ECO-108	Sweden	CTX-M-1	131	None	6-0-0-10-3-7-1-6-0	32	29	SLV 29 (A6)
K70-13	07RAFM-ECO-113	Sweden	CTX-M-1	131	None	6-0-0-10-3-4-1-6-0	29	29
K70-14	07RAFM-ECO-134	Sweden	CTX-M-1	131	None	6-0-0-10-3-4-1-6-0	29	29
K70-15	07RAFM-ECO-136	Sweden	CTX-M-9	131	None	6-0-0-10-3-10-1-6-0	25	29	SLV 29 (A6)
K70-17	07RAFM-ECO-140	Sweden	CTX-M-1	131	None	6-0-0-10-3-4-1-6-0	29	29
K70-19	07RAFM-ECO-192	Sweden	CTX-M-1	131	None	6-0-0-10-2-4-1-6-0	24	29	SLV 29 (A6)
K70-22	07RAFM-ECO-275	Sweden	CTX-M-1	131	None	6-0-0-10-3-4-1-6-0	29	29
K70-24	07RAFM-ECO-301	Sweden	CTX-M-1	131	None	6-0-0-10-3-11-1-6-0	26	29	SLV 29 (A6)
K70-3	07RAFM-ECO-015	Sweden	CTX-M-1	131	None	6-0-0-10-3-8-1-6-0	33	29	SLV 29 (A6)
K70-4	07RAFM-ECO-031	Sweden	CTX-M-1	131	None	2-0-0-10-3-4-1-6-0	1	29	SLV 29 (A1)
K70-6	07RAFM-ECO-073	Sweden	CTX-M-1	131	None	6-0-0-6-3-4-1-6-0	34	29	SLV 29 (A4)
K70-8	07RAFM-ECO-083	Sweden	CTX-M-1	131	None	6-0-0-10-3-8-1-6-0	33	29	SLV 29 (A6)
K70-44	NH068	UK	CTX-M-3	131	None	6-0-0-10-3-4-1-6-0	29	29
K70-45	NH069	UK	CTX-M-3	131	None	6-0-0-10-3-4-1-6-0	29	29
K70-46	NH073	UK	CTX-M-3	131	None	6-0-0-10-3-4-1-6-0	29	29
K70-47	NH010	UK	CTX-M-15	131	None	6-0-0-10-3-4-1-6-0	29	29
K70-48	NH036	UK	CTX-M-15	131	None	6-0-0-10-3-4-1-6-0	29	29
K70-49	NH055	UK	CTX-M-15	131	None	6-0-0-10-3-4-1-6-0	29	29
K70-50	NH014	UK	CTX-M-3	131	None	6-0-0-10-3-4-1-6-0	29	29
K70-51	NH092	UK	CTX-M-15	131	None	6-0-0-10-3-4-1-6-0	29	29
K70-52	NH011	UK	CTX-M-3	131	None	6-0-0-10-3-4-1-6-0	29	29
K70-53	NH045	UK	CTX-M-3	131	None	6-0-0-10-3-4-1-6-0	29	29
K70-54	NH111	UK	CTX-M-3	131	None	6-0-0-10-3-4-1-6-0	29	29
K70-55	NH008	UK	CTX-M-15	131	None	6-0-0-10-3-4-1-6-0	29	29
K70-34	F11	Spain	CTX-M-14	359	None	6-0-0-8-3-6-1-6-0	40	40
K70-63	-	UK	CTX-M-15	403	None	6-0-0-8-2-8-1-16-6	36	36
K70-56	E0481	UK	CTX-M-15	683	None	6-0-0-8-3-8-1-6-6	41	41
K70-57	E0529	UK	CTX-M-9	683	None	6-3-0-8-3-7-1-6-6	54	41	DLV 41 (A2, A6)
K5-08	K5-08	Norway	CTX-M-14	965	None	6-3-0-8-3-4-1-6-7	50	50
K70-23	07RAFM-ECO-298	Sweden	CTX-M-1	1284	None	5-10-7-8-3-1-1-6-7	14	14
K70-7	07RAFM-ECO-076	Sweden	CTX-M-1	1603	None	5-10-0-8-3-23-1-15-0	8	8
